# Supplementary material for: Job titles classified into socioeconomic and occupational groups identify subjects with increased risk for respiratory symptoms independent of occupational exposure to vapour, gas, dust, or fumes
Source: Eur Clin Respir J. 2018 May 15;5(1):1468715. doi: 10.1080/20018525.2018.1468715 (PMC5954483; doi:10.1080/20018525.2018.1468715)
Supplement: Supplemental_files.zip [file ZECR_A_1468715_SM1929.zip]

Archive with 3 entries (3 files):
- Supplemental files/Online table 1_rev.docx
- Supplemental files/Online Table 2.docx
- Supplemental files/Online Table 3.docx
